# Supplementary material for: An illustrated key to and diagnoses of the species of Histeridae (Coleoptera) associated with decaying carcasses in Argentina
Source: Zookeys. 2013 Jan 24;(261):61–84. doi: 10.3897/zookeys.261.4226 (PMC3591770; doi:10.3897/zookeys.261.4226)
Supplement: XML Treatment for Carcinops ( Carcinops) troglodytes [file zookeys.261.4226-treatment1.xml]

<!DOCTYPE tp:taxon-treatment
  PUBLIC "-//TaxonX//DTD Taxonomic Treatment Publishing DTD v0 20100105//EN" "tax-treatment-NSO.dtd">
<tp:taxon-treatment xmlns:tp="http://www.plazi.org/taxpub"><tp:treatment-meta><mixed-citation publication-type="journal"><person-group><name><surname>Aballay</surname><given-names>Fernando H.</given-names></name><name><surname>Arriagada</surname><given-names>Gerardo</given-names></name><name><surname>Flores</surname><given-names>Gustavo E.</given-names></name><name><surname>Néstor D. Centeno</surname><given-names/></name></person-group><article-title>An illustrated key to and diagnoses of the species of Histeridae (Coleoptera) associated with decaying carcasses in Argentina</article-title><source>Zookeys</source><day>24</day><month>1</month><year>2013</year><volume>2013</volume><issue>261</issue><fpage>61</fpage><lpage>84</lpage><pub-id pub-id-type="doi">10.3897/zookeys.261.4226</pub-id></mixed-citation></tp:treatment-meta><tp:nomenclature><tp:taxon-name>
                            <tp:taxon-name-part taxon-name-part-type="genus">Carcinops</tp:taxon-name-part>
                            (
                            <tp:taxon-name-part taxon-name-part-type="subgenus">Carcinops</tp:taxon-name-part>)
                            <tp:taxon-name-part taxon-name-part-type="species">troglodytes</tp:taxon-name-part>
                            <object-id xmlns:xlink="http://www.w3.org/1999/xlink" xlink:type="simple">http://species-id.net/wiki/Carcinops_troglodytes</object-id>
                        </tp:taxon-name><tp:taxon-authority>(Paykull)</tp:taxon-authority><xref ref-type="fig" rid="F3">Figures 3</xref><xref ref-type="fig" rid="F4">5</xref></tp:nomenclature><tp:treatment-sec sec-type="Description"><title>Diagnosis.</title><p>Small size (length: 2.1–2.3 mm, width: 1.4–1.6 mm). Body oval, elongated, parallel, black, shiny, with reddish legs. Pronotum with finer and sparse punctation, longer on lateral area, with a large puncture on medial part close to posterior margin. Pronotal hypomeron glabrous in dorsal view. Elytron with finer and sparse punctation in intervals; dorsal elytral striae 1–5 complete, well demarcated with punctures, sutural stria present, reduced on basal part. Pygidium without grooves. Protibiae with teeth expanded and 2 short, separated denticles and a long apical spur; proximal half of outer margin serrate, with small spurs.</p></tp:treatment-sec><tp:treatment-sec sec-type="Distribution"><title>Distribution.</title><p>Cosmopolitan (<xref ref-type="bibr" rid="B25">Mazur 2011</xref>). <bold>New record for Argentina</bold>.
                        </p><fig id="F3" position="float" orientation="portrait"><label>Figures 3–4.</label><caption><p>Prosternum in ventral view. <bold>3</bold> <italic><tp:taxon-name>Carcinops (Carcinops) troglodytes</tp:taxon-name></italic> <bold>4</bold> <italic><tp:taxon-name>Euspilotus (Hesperosaprinus) modestus</tp:taxon-name></italic>.</p></caption><graphic xmlns:xlink="http://www.w3.org/1999/xlink" xlink:href="ZooKeys-261-061-g003.jpg" position="float" orientation="portrait" xlink:type="simple"/></fig></tp:treatment-sec><tp:treatment-sec><!--Section generated to contain objects referenced in tp:taxon-treatment.--><fig id="F4" position="float" orientation="portrait"><label>Figures 5–10.</label><caption><p>Habitus in dorsal view. <bold>5</bold><italic><tp:taxon-name>Carcinops (Carcinops) troglodytes</tp:taxon-name></italic> <bold>6</bold> <italic><tp:taxon-name>Hololepta (Leionota) reichii</tp:taxon-name></italic>.  <bold>7</bold> <italic><tp:taxon-name>Phelister rufinotus</tp:taxon-name></italic> <bold>8</bold> <italic><tp:taxon-name>Euspilotus</tp:taxon-name></italic> (<italic>s. str</italic>.) <italic>lacordairei</italic> <bold>9</bold> <italic><tp:taxon-name>Euspilotus</tp:taxon-name></italic> (s. str.) <italic>patagonicus</italic> <bold>10</bold> <italic><tp:taxon-name>Xerosaprinus (Xerosaprinus) diptychus</tp:taxon-name></italic>. Scale bars: 2 mm. Scale bars: 2 mm.</p></caption><graphic xmlns:xlink="http://www.w3.org/1999/xlink" xlink:href="ZooKeys-261-061-g004.jpg" position="float" orientation="portrait" xlink:type="simple"/></fig></tp:treatment-sec><ref-list><ref id="B25"><mixed-citation xmlns:xlink="http://www.w3.org/1999/xlink" xlink:type="simple"><person-group><name name-style="western"><surname>Mazur</surname><given-names>S</given-names></name></person-group> (<year>2011</year>)<source> A concise catalogue of the Histeridae (Insecta: Coleoptera).</source> Warzaw University of Life Sciences, <publisher-name>SGGW Press</publisher-name>, <lpage>332</lpage> pp.</mixed-citation></ref></ref-list></tp:taxon-treatment>
