# Supplementary material for: An illustrated key to and diagnoses of the species of Histeridae (Coleoptera) associated with decaying carcasses in Argentina
Source: Zookeys. 2013 Jan 24;(261):61–84. doi: 10.3897/zookeys.261.4226 (PMC3591770; doi:10.3897/zookeys.261.4226)
Supplement: XML Treatment for Hololepta ( Leionota) reichii [file zookeys.261.4226-treatment2.xml]

<!DOCTYPE tp:taxon-treatment
  PUBLIC "-//TaxonX//DTD Taxonomic Treatment Publishing DTD v0 20100105//EN" "tax-treatment-NSO.dtd">
<tp:taxon-treatment xmlns:tp="http://www.plazi.org/taxpub"><tp:treatment-meta><mixed-citation publication-type="journal"><person-group><name><surname>Aballay</surname><given-names>Fernando H.</given-names></name><name><surname>Arriagada</surname><given-names>Gerardo</given-names></name><name><surname>Flores</surname><given-names>Gustavo E.</given-names></name><name><surname>Néstor D. Centeno</surname><given-names/></name></person-group><article-title>An illustrated key to and diagnoses of the species of Histeridae (Coleoptera) associated with decaying carcasses in Argentina</article-title><source>Zookeys</source><day>24</day><month>1</month><year>2013</year><volume>2013</volume><issue>261</issue><fpage>61</fpage><lpage>84</lpage><pub-id pub-id-type="doi">10.3897/zookeys.261.4226</pub-id></mixed-citation></tp:treatment-meta><tp:nomenclature><tp:taxon-name>
                            <tp:taxon-name-part taxon-name-part-type="genus">Hololepta</tp:taxon-name-part>
                            (
                            <tp:taxon-name-part taxon-name-part-type="subgenus">Leionota</tp:taxon-name-part>)
                            <tp:taxon-name-part taxon-name-part-type="species">reichii</tp:taxon-name-part>
                            <object-id xmlns:xlink="http://www.w3.org/1999/xlink" xlink:type="simple">http://species-id.net/wiki/Hololepta_reichii</object-id>
                        </tp:taxon-name><tp:taxon-authority>Marseul</tp:taxon-authority><xref ref-type="fig" rid="F4">Figure 6</xref></tp:nomenclature><tp:treatment-sec sec-type="Description"><title>Diagnosis.</title><p>Large size (length: 6.9 mm, width: 5.3 mm). Body black, shiny, depressed, elongated, parallel, head prognathous, not retractile, mandibles long, prominent, as long as head. Pronotum lacking punctures, with marginal stria well demarcated, in males ending in a fovea on anterior angles. Pronotal hypomeron glabrous in dorsal view. Elytron lacking spot and punctures, with only two dorsal striae, first stria reduced to anterior half, second complete, almost reaching apex. Propygidium larger than pygidium, pygidium without grooves. Protibiae with four teeth, the two distal ones longer.</p></tp:treatment-sec><tp:treatment-sec sec-type="Distribution"><title>Distribution.</title><p>Argentina, Brazil, French Guiana, Mexico and Central America (<xref ref-type="bibr" rid="B24">Mazur 1984</xref>, <xref ref-type="bibr" rid="B25">2011</xref>).
                        </p><fig id="F4" position="float" orientation="portrait"><label>Figures 5–10.</label><caption><p>Habitus in dorsal view. <bold>5</bold><italic><tp:taxon-name>Carcinops (Carcinops) troglodytes</tp:taxon-name></italic> <bold>6</bold> <italic><tp:taxon-name>Hololepta (Leionota) reichii</tp:taxon-name></italic>.  <bold>7</bold> <italic><tp:taxon-name>Phelister rufinotus</tp:taxon-name></italic> <bold>8</bold> <italic><tp:taxon-name>Euspilotus</tp:taxon-name></italic> (<italic>s. str</italic>.) <italic>lacordairei</italic> <bold>9</bold> <italic><tp:taxon-name>Euspilotus</tp:taxon-name></italic> (s. str.) <italic>patagonicus</italic> <bold>10</bold> <italic><tp:taxon-name>Xerosaprinus (Xerosaprinus) diptychus</tp:taxon-name></italic>. Scale bars: 2 mm. Scale bars: 2 mm.</p></caption><graphic xmlns:xlink="http://www.w3.org/1999/xlink" xlink:href="ZooKeys-261-061-g004.jpg" position="float" orientation="portrait" xlink:type="simple"/></fig><!--PageBreak--></tp:treatment-sec><ref-list><ref id="B24"><mixed-citation xmlns:xlink="http://www.w3.org/1999/xlink" xlink:type="simple"><person-group><name name-style="western"><surname>Mazur</surname><given-names>S</given-names></name></person-group> (<year>1984</year>)<article-title> A world catalogue of Histeridae.</article-title><source>Polskie Pismo Entomologiczne </source><volume>54</volume>: <fpage>1</fpage>-<lpage>379</lpage>.</mixed-citation></ref><ref id="B25"><mixed-citation xmlns:xlink="http://www.w3.org/1999/xlink" xlink:type="simple"><person-group><name name-style="western"><surname>Mazur</surname><given-names>S</given-names></name></person-group> (<year>2011</year>)<source> A concise catalogue of the Histeridae (Insecta: Coleoptera).</source> Warzaw University of Life Sciences, <publisher-name>SGGW Press</publisher-name>, <lpage>332</lpage> pp.</mixed-citation></ref></ref-list></tp:taxon-treatment>
