# Supplementary material for: An illustrated key to and diagnoses of the species of Histeridae (Coleoptera) associated with decaying carcasses in Argentina
Source: Zookeys. 2013 Jan 24;(261):61–84. doi: 10.3897/zookeys.261.4226 (PMC3591770; doi:10.3897/zookeys.261.4226)
Supplement: XML Treatment for Phelister rufinotus [file zookeys.261.4226-treatment3.xml]

<!DOCTYPE tp:taxon-treatment
  PUBLIC "-//TaxonX//DTD Taxonomic Treatment Publishing DTD v0 20100105//EN" "tax-treatment-NSO.dtd">
<tp:taxon-treatment xmlns:tp="http://www.plazi.org/taxpub"><tp:treatment-meta><mixed-citation publication-type="journal"><person-group><name><surname>Aballay</surname><given-names>Fernando H.</given-names></name><name><surname>Arriagada</surname><given-names>Gerardo</given-names></name><name><surname>Flores</surname><given-names>Gustavo E.</given-names></name><name><surname>Néstor D. Centeno</surname><given-names/></name></person-group><article-title>An illustrated key to and diagnoses of the species of Histeridae (Coleoptera) associated with decaying carcasses in Argentina</article-title><source>Zookeys</source><day>24</day><month>1</month><year>2013</year><volume>2013</volume><issue>261</issue><fpage>61</fpage><lpage>84</lpage><pub-id pub-id-type="doi">10.3897/zookeys.261.4226</pub-id></mixed-citation></tp:treatment-meta><tp:nomenclature><tp:taxon-name>
                            <tp:taxon-name-part taxon-name-part-type="genus">Phelister</tp:taxon-name-part>
                            <tp:taxon-name-part taxon-name-part-type="species">rufinotus</tp:taxon-name-part>
                            <object-id xmlns:xlink="http://www.w3.org/1999/xlink" xlink:type="simple">http://species-id.net/wiki/Phelister_rufinotus</object-id>
                        </tp:taxon-name><tp:taxon-authority>Marseul</tp:taxon-authority><xref ref-type="fig" rid="F4">Figure 7</xref></tp:nomenclature><tp:treatment-sec sec-type="Description"><title>Diagnosis.</title><p>Small size (length: 1.5 mm, width: 1.3 mm). Body oval, black, shiny, with elytron reddish or black rufescent. Pronotum with finer and sparse punctation, larger on medial part close to posterior margin. Pronotal hypomeron glabrous in dorsal view. Elytron with finer and sparse punctation in intervals; dorsal elytral striae 1–4 complete, fifth present on distal half and with a large basal puncture; sutural stria present on distal half. Pygidium with finer and dense punctation and without grooves. Protibiae with outer margin not expanded and with 7 separated denticles.</p></tp:treatment-sec><tp:treatment-sec sec-type="Distribution"><title>Distribution.</title><p>Brazil (<xref ref-type="bibr" rid="B25">Mazur 2011</xref>). <bold>New record for Argentina</bold>.
                        </p></tp:treatment-sec><tp:treatment-sec><!--Section generated to contain objects referenced in tp:taxon-treatment.--><fig id="F4" position="float" orientation="portrait"><label>Figures 5–10.</label><caption><p>Habitus in dorsal view. <bold>5</bold><italic><tp:taxon-name>Carcinops (Carcinops) troglodytes</tp:taxon-name></italic> <bold>6</bold> <italic><tp:taxon-name>Hololepta (Leionota) reichii</tp:taxon-name></italic>.  <bold>7</bold> <italic><tp:taxon-name>Phelister rufinotus</tp:taxon-name></italic> <bold>8</bold> <italic><tp:taxon-name>Euspilotus</tp:taxon-name></italic> (<italic>s. str</italic>.) <italic>lacordairei</italic> <bold>9</bold> <italic><tp:taxon-name>Euspilotus</tp:taxon-name></italic> (s. str.) <italic>patagonicus</italic> <bold>10</bold> <italic><tp:taxon-name>Xerosaprinus (Xerosaprinus) diptychus</tp:taxon-name></italic>. Scale bars: 2 mm. Scale bars: 2 mm.</p></caption><graphic xmlns:xlink="http://www.w3.org/1999/xlink" xlink:href="ZooKeys-261-061-g004.jpg" position="float" orientation="portrait" xlink:type="simple"/></fig></tp:treatment-sec><ref-list><ref id="B25"><mixed-citation xmlns:xlink="http://www.w3.org/1999/xlink" xlink:type="simple"><person-group><name name-style="western"><surname>Mazur</surname><given-names>S</given-names></name></person-group> (<year>2011</year>)<source> A concise catalogue of the Histeridae (Insecta: Coleoptera).</source> Warzaw University of Life Sciences, <publisher-name>SGGW Press</publisher-name>, <lpage>332</lpage> pp.</mixed-citation></ref></ref-list></tp:taxon-treatment>
