# Supplementary material for: An illustrated key to and diagnoses of the species of Histeridae (Coleoptera) associated with decaying carcasses in Argentina
Source: Zookeys. 2013 Jan 24;(261):61–84. doi: 10.3897/zookeys.261.4226 (PMC3591770; doi:10.3897/zookeys.261.4226)
Supplement: XML Treatment for Xerosaprinus ( Xerosaprinus) diptychus [file zookeys.261.4226-treatment4.xml]

<!DOCTYPE tp:taxon-treatment
  PUBLIC "-//TaxonX//DTD Taxonomic Treatment Publishing DTD v0 20100105//EN" "tax-treatment-NSO.dtd">
<tp:taxon-treatment xmlns:tp="http://www.plazi.org/taxpub"><tp:treatment-meta><mixed-citation publication-type="journal"><person-group><name><surname>Aballay</surname><given-names>Fernando H.</given-names></name><name><surname>Arriagada</surname><given-names>Gerardo</given-names></name><name><surname>Flores</surname><given-names>Gustavo E.</given-names></name><name><surname>Néstor D. Centeno</surname><given-names/></name></person-group><article-title>An illustrated key to and diagnoses of the species of Histeridae (Coleoptera) associated with decaying carcasses in Argentina</article-title><source>Zookeys</source><day>24</day><month>1</month><year>2013</year><volume>2013</volume><issue>261</issue><fpage>61</fpage><lpage>84</lpage><pub-id pub-id-type="doi">10.3897/zookeys.261.4226</pub-id></mixed-citation></tp:treatment-meta><tp:nomenclature><tp:taxon-name>
                            <tp:taxon-name-part taxon-name-part-type="genus">Xerosaprinus</tp:taxon-name-part>
                            (
                            <tp:taxon-name-part taxon-name-part-type="subgenus">Xerosaprinus</tp:taxon-name-part>)
                            <tp:taxon-name-part taxon-name-part-type="species">diptychus</tp:taxon-name-part>
                            <object-id xmlns:xlink="http://www.w3.org/1999/xlink" xlink:type="simple">http://species-id.net/wiki/Xerosaprinus_diptychus</object-id>
                        </tp:taxon-name><tp:taxon-authority>(Marseul)</tp:taxon-authority><xref ref-type="fig" rid="F4">Figures 10</xref><xref ref-type="fig" rid="F5">12</xref></tp:nomenclature><tp:treatment-sec sec-type="Description"><title>Diagnosis.</title><p>Smallto medium size (length: 1.8–2.9 mm, width: 1.7–2.4 mm). Body oval, black to dark brown, shiny. Pronotum with coarse and dense punctation on anterior, lateral and basal areas, disc small, with finer and sparse punctation. Pronotal hypomeron setose in dorsal view. Elytron with coarse and very dense punctation seemingly rugose on distal half and on proximal half in intervals 1–3, with a smooth, shining area between the fourth dorsal stria, the sutural stria and the rounded arch; elytral dorsal striae 1–4 complete on anterior half, sometimes the first and third vestigial, fourth and sutural striae connected by a rounded arch. Pygidium without grooves. Protibiae with teeth moderately expanded and 7–8 denticles (<xref ref-type="fig" rid="F5">Fig. 12</xref>).
                        </p></tp:treatment-sec><tp:treatment-sec sec-type="Distribution"><title>Distribution.</title><p>Mexico (<xref ref-type="bibr" rid="B25">Mazur 2011</xref>) and Argentina (<xref ref-type="bibr" rid="B2">Aballay et al. 2008</xref>, <xref ref-type="bibr" rid="B1">2012</xref>).
                        </p><fig id="F5" position="float" orientation="portrait"><label>Figures 11–12.</label><caption><p>Protibia in dorsal view. <bold>11</bold> <italic><tp:taxon-name>Euspilotus</tp:taxon-name></italic> (s. str.) <italic>patagonicus</italic> <bold>12</bold> <italic><tp:taxon-name>Xerosaprinus (Xerosaprinus) diptychus</tp:taxon-name></italic>.</p></caption><graphic xmlns:xlink="http://www.w3.org/1999/xlink" xlink:href="ZooKeys-261-061-g005.jpg" position="float" orientation="portrait" xlink:type="simple"/></fig><!--PageBreak--><!--PageBreak--></tp:treatment-sec><tp:treatment-sec><!--Section generated to contain objects referenced in tp:taxon-treatment.--><fig id="F4" position="float" orientation="portrait"><label>Figures 5–10.</label><caption><p>Habitus in dorsal view. <bold>5</bold><italic><tp:taxon-name>Carcinops (Carcinops) troglodytes</tp:taxon-name></italic> <bold>6</bold> <italic><tp:taxon-name>Hololepta (Leionota) reichii</tp:taxon-name></italic>.  <bold>7</bold> <italic><tp:taxon-name>Phelister rufinotus</tp:taxon-name></italic> <bold>8</bold> <italic><tp:taxon-name>Euspilotus</tp:taxon-name></italic> (<italic>s. str</italic>.) <italic>lacordairei</italic> <bold>9</bold> <italic><tp:taxon-name>Euspilotus</tp:taxon-name></italic> (s. str.) <italic>patagonicus</italic> <bold>10</bold> <italic><tp:taxon-name>Xerosaprinus (Xerosaprinus) diptychus</tp:taxon-name></italic>. Scale bars: 2 mm. Scale bars: 2 mm.</p></caption><graphic xmlns:xlink="http://www.w3.org/1999/xlink" xlink:href="ZooKeys-261-061-g004.jpg" position="float" orientation="portrait" xlink:type="simple"/></fig></tp:treatment-sec><ref-list><ref id="B25"><mixed-citation xmlns:xlink="http://www.w3.org/1999/xlink" xlink:type="simple"><person-group><name name-style="western"><surname>Mazur</surname><given-names>S</given-names></name></person-group> (<year>2011</year>)<source> A concise catalogue of the Histeridae (Insecta: Coleoptera).</source> Warzaw University of Life Sciences, <publisher-name>SGGW Press</publisher-name>, <lpage>332</lpage> pp.</mixed-citation></ref><ref id="B2"><mixed-citation xmlns:xlink="http://www.w3.org/1999/xlink" xlink:type="simple"><person-group><name name-style="western"><surname>Aballay</surname><given-names>FH</given-names></name><name name-style="western"><surname>Murúa</surname><given-names>AF</given-names></name><name name-style="western"><surname>Acosta</surname><given-names>JC</given-names></name><name name-style="western"><surname>Centeno</surname><given-names>N</given-names></name></person-group> (<year>2008</year>)<article-title> Primer registro de artropodofauna cadavérica en sustratos humanos y animales en San Juan, Argentina.</article-title><source>Revista de la Sociedad Entomológica Argentina</source><volume>67</volume>: <fpage>157</fpage>-<lpage>163</lpage>.</mixed-citation></ref><ref id="B1"><mixed-citation xmlns:xlink="http://www.w3.org/1999/xlink" xlink:type="simple"><person-group><name name-style="western"><surname>Aballay</surname><given-names>FH</given-names></name></person-group> (<year>2012</year>)<source> Estudios estacionales en composición, colonización y asociación de la entomofauna cadavérica, en relación a los estadios de descomposición en zonas áridas de llanura y de altura.</source> PhD Thesis, <publisher-name>Universidad Nacional de Quilmes</publisher-name>, <publisher-loc>Buenos Aires province</publisher-loc>.</mixed-citation></ref></ref-list></tp:taxon-treatment>
