# Supplementary material for: An illustrated key to and diagnoses of the species of Histeridae (Coleoptera) associated with decaying carcasses in Argentina
Source: Zookeys. 2013 Jan 24;(261):61–84. doi: 10.3897/zookeys.261.4226 (PMC3591770; doi:10.3897/zookeys.261.4226)
Supplement: XML Treatment for Euspilotus ( sensu stricto) lacordairei [file zookeys.261.4226-treatment5.xml]

<!DOCTYPE tp:taxon-treatment
  PUBLIC "-//TaxonX//DTD Taxonomic Treatment Publishing DTD v0 20100105//EN" "tax-treatment-NSO.dtd">
<tp:taxon-treatment xmlns:tp="http://www.plazi.org/taxpub"><tp:treatment-meta><mixed-citation publication-type="journal"><person-group><name><surname>Aballay</surname><given-names>Fernando H.</given-names></name><name><surname>Arriagada</surname><given-names>Gerardo</given-names></name><name><surname>Flores</surname><given-names>Gustavo E.</given-names></name><name><surname>Néstor D. Centeno</surname><given-names/></name></person-group><article-title>An illustrated key to and diagnoses of the species of Histeridae (Coleoptera) associated with decaying carcasses in Argentina</article-title><source>Zookeys</source><day>24</day><month>1</month><year>2013</year><volume>2013</volume><issue>261</issue><fpage>61</fpage><lpage>84</lpage><pub-id pub-id-type="doi">10.3897/zookeys.261.4226</pub-id></mixed-citation></tp:treatment-meta><tp:nomenclature><tp:taxon-name>
                            <tp:taxon-name-part taxon-name-part-type="genus">Euspilotus</tp:taxon-name-part>
                            (
                            <tp:taxon-name-part taxon-name-part-type="subgenus">sensu stricto</tp:taxon-name-part>)
                            <tp:taxon-name-part taxon-name-part-type="species">lacordairei</tp:taxon-name-part>
                            <object-id xmlns:xlink="http://www.w3.org/1999/xlink" xlink:type="simple">http://species-id.net/wiki/Euspilotus_lacordairei</object-id>
                        </tp:taxon-name><tp:taxon-authority>(Marseul)</tp:taxon-authority><xref ref-type="fig" rid="F4">Figure 8</xref></tp:nomenclature><tp:treatment-sec sec-type="Description"><title>Diagnosis.</title><p>Medium to large size (length: 3.4–4.5 mm, width: 3.3–3.8 mm). Body black reddish. Pronotum with coarse and dense punctation on anterior, lateral and basal areas, disc small, with finer and sparse punctation. Pronotal hypomeron setose in dorsal view. Elytron with coarse and dense punctation on distal half, projecting anterad in intervals 1-3, shortest in interval 4; with five dorsal striae well demarcated, 1–4 complete on anterior half, fifth reduced between the fourth dorsal and sutural striae, fourth and sutural striae connected by a rounded arch. Pygidium without grooves. Protibiae with expanded outer margin and 10–11 short, reddish denticles.</p></tp:treatment-sec><tp:treatment-sec sec-type="Distribution"><title>Distribution.</title><p>Argentina, Bolivia and Chile (<xref ref-type="bibr" rid="B25">Mazur 2011</xref>; <xref ref-type="bibr" rid="B2">Aballay et al. 2008</xref>, <xref ref-type="bibr" rid="B1">2012</xref>).
                        </p></tp:treatment-sec><tp:treatment-sec><!--Section generated to contain objects referenced in tp:taxon-treatment.--><fig id="F4" position="float" orientation="portrait"><label>Figures 5–10.</label><caption><p>Habitus in dorsal view. <bold>5</bold><italic><tp:taxon-name>Carcinops (Carcinops) troglodytes</tp:taxon-name></italic> <bold>6</bold> <italic><tp:taxon-name>Hololepta (Leionota) reichii</tp:taxon-name></italic>.  <bold>7</bold> <italic><tp:taxon-name>Phelister rufinotus</tp:taxon-name></italic> <bold>8</bold> <italic><tp:taxon-name>Euspilotus</tp:taxon-name></italic> (<italic>s. str</italic>.) <italic>lacordairei</italic> <bold>9</bold> <italic><tp:taxon-name>Euspilotus</tp:taxon-name></italic> (s. str.) <italic>patagonicus</italic> <bold>10</bold> <italic><tp:taxon-name>Xerosaprinus (Xerosaprinus) diptychus</tp:taxon-name></italic>. Scale bars: 2 mm. Scale bars: 2 mm.</p></caption><graphic xmlns:xlink="http://www.w3.org/1999/xlink" xlink:href="ZooKeys-261-061-g004.jpg" position="float" orientation="portrait" xlink:type="simple"/></fig></tp:treatment-sec><ref-list><ref id="B25"><mixed-citation xmlns:xlink="http://www.w3.org/1999/xlink" xlink:type="simple"><person-group><name name-style="western"><surname>Mazur</surname><given-names>S</given-names></name></person-group> (<year>2011</year>)<source> A concise catalogue of the Histeridae (Insecta: Coleoptera).</source> Warzaw University of Life Sciences, <publisher-name>SGGW Press</publisher-name>, <lpage>332</lpage> pp.</mixed-citation></ref><ref id="B2"><mixed-citation xmlns:xlink="http://www.w3.org/1999/xlink" xlink:type="simple"><person-group><name name-style="western"><surname>Aballay</surname><given-names>FH</given-names></name><name name-style="western"><surname>Murúa</surname><given-names>AF</given-names></name><name name-style="western"><surname>Acosta</surname><given-names>JC</given-names></name><name name-style="western"><surname>Centeno</surname><given-names>N</given-names></name></person-group> (<year>2008</year>)<article-title> Primer registro de artropodofauna cadavérica en sustratos humanos y animales en San Juan, Argentina.</article-title><source>Revista de la Sociedad Entomológica Argentina</source><volume>67</volume>: <fpage>157</fpage>-<lpage>163</lpage>.</mixed-citation></ref><ref id="B1"><mixed-citation xmlns:xlink="http://www.w3.org/1999/xlink" xlink:type="simple"><person-group><name name-style="western"><surname>Aballay</surname><given-names>FH</given-names></name></person-group> (<year>2012</year>)<source> Estudios estacionales en composición, colonización y asociación de la entomofauna cadavérica, en relación a los estadios de descomposición en zonas áridas de llanura y de altura.</source> PhD Thesis, <publisher-name>Universidad Nacional de Quilmes</publisher-name>, <publisher-loc>Buenos Aires province</publisher-loc>.</mixed-citation></ref></ref-list></tp:taxon-treatment>
