# Supplementary material for: An illustrated key to and diagnoses of the species of Histeridae (Coleoptera) associated with decaying carcasses in Argentina
Source: Zookeys. 2013 Jan 24;(261):61–84. doi: 10.3897/zookeys.261.4226 (PMC3591770; doi:10.3897/zookeys.261.4226)
Supplement: XML Treatment for Euspilotus ( sensu stricto) patagonicus [file zookeys.261.4226-treatment6.xml]

<!DOCTYPE tp:taxon-treatment
  PUBLIC "-//TaxonX//DTD Taxonomic Treatment Publishing DTD v0 20100105//EN" "tax-treatment-NSO.dtd">
<tp:taxon-treatment xmlns:tp="http://www.plazi.org/taxpub"><tp:treatment-meta><mixed-citation publication-type="journal"><person-group><name><surname>Aballay</surname><given-names>Fernando H.</given-names></name><name><surname>Arriagada</surname><given-names>Gerardo</given-names></name><name><surname>Flores</surname><given-names>Gustavo E.</given-names></name><name><surname>Néstor D. Centeno</surname><given-names/></name></person-group><article-title>An illustrated key to and diagnoses of the species of Histeridae (Coleoptera) associated with decaying carcasses in Argentina</article-title><source>Zookeys</source><day>24</day><month>1</month><year>2013</year><volume>2013</volume><issue>261</issue><fpage>61</fpage><lpage>84</lpage><pub-id pub-id-type="doi">10.3897/zookeys.261.4226</pub-id></mixed-citation></tp:treatment-meta><tp:nomenclature><tp:taxon-name>
                            <tp:taxon-name-part taxon-name-part-type="genus">Euspilotus</tp:taxon-name-part>
                            (
                            <tp:taxon-name-part taxon-name-part-type="subgenus">sensu stricto</tp:taxon-name-part>)
                            <tp:taxon-name-part taxon-name-part-type="species">patagonicus</tp:taxon-name-part>
                            <object-id xmlns:xlink="http://www.w3.org/1999/xlink" xlink:type="simple">http://species-id.net/wiki/Euspilotus_patagonicus</object-id>
                        </tp:taxon-name><tp:taxon-authority>(Blanchard)</tp:taxon-authority><xref ref-type="fig" rid="F4">Figures 9</xref><xref ref-type="fig" rid="F5">11</xref></tp:nomenclature><tp:treatment-sec sec-type="Description"><title>Diagnosis.</title><p>Large size (length: 4.4–5.8 mm, width: 3.9–4.7 mm). Body black. Pronotum with large, shiny disc, with finer and sparse punctation, lateral and basal areas with coarse and dense punctation, with a punctate depressed area on anterior angles, without punctures behind anterior margin. Pronotal hypomeron setose in dorsal view. Elytronwith coarse and dense punctation on distal half, projecting towards anterior half in intervals 1-4, not reaching inner subhumeral stria, the basal area of fourth and sutural striae, with a shining area with finer and sparse punctation between the fourth dorsal and sutural striae, narrowed apically; elytral dorsal striae 1–4 complete on anterior half, sutural stria sometimes absent in(on) basal part. Pygidium without grooves. Protibiae with teeth much expanded and 5–6 short denticles wider on base (<xref ref-type="fig" rid="F5">Fig. 11</xref>).
                        </p></tp:treatment-sec><tp:treatment-sec sec-type="Distribution"><title>Distribution.</title><p>Argentina, Bolivia and Chile (<xref ref-type="bibr" rid="B25">Mazur 2011</xref>).
                        </p></tp:treatment-sec><tp:treatment-sec><!--Section generated to contain objects referenced in tp:taxon-treatment.--><fig id="F4" position="float" orientation="portrait"><label>Figures 5–10.</label><caption><p>Habitus in dorsal view. <bold>5</bold><italic><tp:taxon-name>Carcinops (Carcinops) troglodytes</tp:taxon-name></italic> <bold>6</bold> <italic><tp:taxon-name>Hololepta (Leionota) reichii</tp:taxon-name></italic>.  <bold>7</bold> <italic><tp:taxon-name>Phelister rufinotus</tp:taxon-name></italic> <bold>8</bold> <italic><tp:taxon-name>Euspilotus</tp:taxon-name></italic> (<italic>s. str</italic>.) <italic>lacordairei</italic> <bold>9</bold> <italic><tp:taxon-name>Euspilotus</tp:taxon-name></italic> (s. str.) <italic>patagonicus</italic> <bold>10</bold> <italic><tp:taxon-name>Xerosaprinus (Xerosaprinus) diptychus</tp:taxon-name></italic>. Scale bars: 2 mm. Scale bars: 2 mm.</p></caption><graphic xmlns:xlink="http://www.w3.org/1999/xlink" xlink:href="ZooKeys-261-061-g004.jpg" position="float" orientation="portrait" xlink:type="simple"/></fig><fig id="F5" position="float" orientation="portrait"><label>Figures 11–12.</label><caption><p>Protibia in dorsal view. <bold>11</bold> <italic><tp:taxon-name>Euspilotus</tp:taxon-name></italic> (s. str.) <italic>patagonicus</italic> <bold>12</bold> <italic><tp:taxon-name>Xerosaprinus (Xerosaprinus) diptychus</tp:taxon-name></italic>.</p></caption><graphic xmlns:xlink="http://www.w3.org/1999/xlink" xlink:href="ZooKeys-261-061-g005.jpg" position="float" orientation="portrait" xlink:type="simple"/></fig></tp:treatment-sec><ref-list><ref id="B25"><mixed-citation xmlns:xlink="http://www.w3.org/1999/xlink" xlink:type="simple"><person-group><name name-style="western"><surname>Mazur</surname><given-names>S</given-names></name></person-group> (<year>2011</year>)<source> A concise catalogue of the Histeridae (Insecta: Coleoptera).</source> Warzaw University of Life Sciences, <publisher-name>SGGW Press</publisher-name>, <lpage>332</lpage> pp.</mixed-citation></ref></ref-list></tp:taxon-treatment>
