# Supplementary material for: An illustrated key to and diagnoses of the species of Histeridae (Coleoptera) associated with decaying carcasses in Argentina
Source: Zookeys. 2013 Jan 24;(261):61–84. doi: 10.3897/zookeys.261.4226 (PMC3591770; doi:10.3897/zookeys.261.4226)
Supplement: XML Treatment for Euspilotus ( sensu stricto) richteri [file zookeys.261.4226-treatment7.xml]

<!DOCTYPE tp:taxon-treatment
  PUBLIC "-//TaxonX//DTD Taxonomic Treatment Publishing DTD v0 20100105//EN" "tax-treatment-NSO.dtd">
<tp:taxon-treatment xmlns:tp="http://www.plazi.org/taxpub"><tp:treatment-meta><mixed-citation publication-type="journal"><person-group><name><surname>Aballay</surname><given-names>Fernando H.</given-names></name><name><surname>Arriagada</surname><given-names>Gerardo</given-names></name><name><surname>Flores</surname><given-names>Gustavo E.</given-names></name><name><surname>Néstor D. Centeno</surname><given-names/></name></person-group><article-title>An illustrated key to and diagnoses of the species of Histeridae (Coleoptera) associated with decaying carcasses in Argentina</article-title><source>Zookeys</source><day>24</day><month>1</month><year>2013</year><volume>2013</volume><issue>261</issue><fpage>61</fpage><lpage>84</lpage><pub-id pub-id-type="doi">10.3897/zookeys.261.4226</pub-id></mixed-citation></tp:treatment-meta><tp:nomenclature><tp:taxon-name>
                            <tp:taxon-name-part taxon-name-part-type="genus">Euspilotus</tp:taxon-name-part>
                            (
                            <tp:taxon-name-part taxon-name-part-type="subgenus">sensu stricto</tp:taxon-name-part>)
                            <tp:taxon-name-part taxon-name-part-type="species">richteri</tp:taxon-name-part>
                            <object-id xmlns:xlink="http://www.w3.org/1999/xlink" xlink:type="simple">http://species-id.net/wiki/Euspilotus_richteri</object-id>
                        </tp:taxon-name><tp:taxon-authority>Lewis</tp:taxon-authority><xref ref-type="fig" rid="F6">Figure 13</xref></tp:nomenclature><tp:treatment-sec sec-type="Description"><title>Diagnosis.</title><p>Medium size (length: 2.3–3.8 mm, width: 2.1–3.4 mm). Body black, elytron with yellow or white spot. Pronotum with finer and sparse punctation, with a longitudinal lateral area on each side with coarse and dense punctation reaching the marginal stria, with two rows of large punctures on base. Pronotal hypomeron setose in dorsal view. Elytron with punctation coarse and dense on posterior half, finer and sparser on anterior half between intervals 2, 3 and 4; elytral dorsal striae 1–4 complete <!--PageBreak-->on anterior third, third stria sometimes reduced in basal area, fourth and sutural striae connected by a rounded arch; elytral spot with a digitiform projection towards apex, with two digitiform projections anterad, the outer one between the first and third dorsal elytral striae, the inner one between the fourth dorsal and sutural striae, sometimes between anterior margin, first and fourth dorsal striae and humerus with small yellow spots, making the anterior margin of the large elytral spot fuzzy. Pygidium: female with subapical groove V-shaped, male without grooves. Protibiae with outer margin expanded and 11–12 short, reddish denticles.</p></tp:treatment-sec><tp:treatment-sec sec-type="Distribution"><title>Distribution.</title><p>Argentina, Chile and Paraguay (<xref ref-type="bibr" rid="B25">Mazur 2011</xref>).
                        </p><fig id="F6" position="float" orientation="portrait"><label>Figures 13–18.</label><caption><p>Habitus in dorsal view. <bold>13</bold> <italic><tp:taxon-name>Euspilotus</tp:taxon-name></italic> (s. str.) <italic>richteri</italic> <bold>14</bold> <italic><tp:taxon-name>Euspilotus</tp:taxon-name></italic> (s. str.) <italic>lepidus</italic> <bold>15</bold> <italic><tp:taxon-name>Euspilotus</tp:taxon-name></italic> (s. str.) <italic>ornatus</italic> <bold>16</bold> <italic><tp:taxon-name>Euspilotus (Hesperosaprinus) caesopygus</tp:taxon-name></italic> <bold>17</bold> <italic><tp:taxon-name>Euspilotus (Hesperosaprinus) strobeli</tp:taxon-name></italic> <bold>18</bold> <italic><tp:taxon-name>Euspilotus (Hesperosaprinus) pavidus</tp:taxon-name></italic>. Scale bars: 2 mm.</p></caption><graphic xmlns:xlink="http://www.w3.org/1999/xlink" xlink:href="ZooKeys-261-061-g006.jpg" position="float" orientation="portrait" xlink:type="simple"/></fig></tp:treatment-sec><ref-list><ref id="B25"><mixed-citation xmlns:xlink="http://www.w3.org/1999/xlink" xlink:type="simple"><person-group><name name-style="western"><surname>Mazur</surname><given-names>S</given-names></name></person-group> (<year>2011</year>)<source> A concise catalogue of the Histeridae (Insecta: Coleoptera).</source> Warzaw University of Life Sciences, <publisher-name>SGGW Press</publisher-name>, <lpage>332</lpage> pp.</mixed-citation></ref></ref-list></tp:taxon-treatment>
