# Supplementary material for: An illustrated key to and diagnoses of the species of Histeridae (Coleoptera) associated with decaying carcasses in Argentina
Source: Zookeys. 2013 Jan 24;(261):61–84. doi: 10.3897/zookeys.261.4226 (PMC3591770; doi:10.3897/zookeys.261.4226)
Supplement: XML Treatment for Euspilotus ( sensu stricto) lepidus [file zookeys.261.4226-treatment8.xml]

<!DOCTYPE tp:taxon-treatment
  PUBLIC "-//TaxonX//DTD Taxonomic Treatment Publishing DTD v0 20100105//EN" "tax-treatment-NSO.dtd">
<tp:taxon-treatment xmlns:tp="http://www.plazi.org/taxpub"><tp:treatment-meta><mixed-citation publication-type="journal"><person-group><name><surname>Aballay</surname><given-names>Fernando H.</given-names></name><name><surname>Arriagada</surname><given-names>Gerardo</given-names></name><name><surname>Flores</surname><given-names>Gustavo E.</given-names></name><name><surname>Néstor D. Centeno</surname><given-names/></name></person-group><article-title>An illustrated key to and diagnoses of the species of Histeridae (Coleoptera) associated with decaying carcasses in Argentina</article-title><source>Zookeys</source><day>24</day><month>1</month><year>2013</year><volume>2013</volume><issue>261</issue><fpage>61</fpage><lpage>84</lpage><pub-id pub-id-type="doi">10.3897/zookeys.261.4226</pub-id></mixed-citation></tp:treatment-meta><tp:nomenclature><tp:taxon-name>
                            <tp:taxon-name-part taxon-name-part-type="genus">Euspilotus</tp:taxon-name-part>
                            (
                            <tp:taxon-name-part taxon-name-part-type="subgenus">sensu stricto</tp:taxon-name-part>)
                            <tp:taxon-name-part taxon-name-part-type="species">lepidus</tp:taxon-name-part>
                            <object-id xmlns:xlink="http://www.w3.org/1999/xlink" xlink:type="simple">http://species-id.net/wiki/Euspilotus_lepidus</object-id>
                        </tp:taxon-name><tp:taxon-authority>(Erichson)</tp:taxon-authority><xref ref-type="fig" rid="F6">Figure 14</xref></tp:nomenclature><tp:treatment-sec sec-type="Description"><title>Diagnosis.</title><p>Medium size (length: 2.3–3.3 mm, width: 1.86–2.3 mm). Body black, elytron with yellow or white spot. Pronotum with finer and sparse punctation, with a shining area on disc, with a longitudinal lateral area on each side with coarse and dense punctation, with two rows of large punctures on base. Pronotal hypomeron setose in dorsal view. Elytron with punctation coarse and dense on posterior half, finer and sparser on anterior half defining a shining area between intervals 2, 3 and 4; elytral dorsal striae 1, 2 and 4 complete on anterior half, third stria reduced to a short row of punctures on basal area, fourth and sutural striae connected by a rounded arch; elytral spot with distal margin straight and two digitiform projections anterad, the outer one between the first and second (or third) dorsal striae, the inner one towards the fourth dorsal elytral stria. Pygidium without grooves. Protibiae with outer margin expanded and 10–13 denticles.</p></tp:treatment-sec><tp:treatment-sec sec-type="Distribution"><title>Distribution.</title><p>Argentina, Bolivia, Chile, and Peru (<xref ref-type="bibr" rid="B25">Mazur 2011</xref>).
                        </p><!--PageBreak--><!--PageBreak--></tp:treatment-sec><tp:treatment-sec><!--Section generated to contain objects referenced in tp:taxon-treatment.--><fig id="F6" position="float" orientation="portrait"><label>Figures 13–18.</label><caption><p>Habitus in dorsal view. <bold>13</bold> <italic><tp:taxon-name>Euspilotus</tp:taxon-name></italic> (s. str.) <italic>richteri</italic> <bold>14</bold> <italic><tp:taxon-name>Euspilotus</tp:taxon-name></italic> (s. str.) <italic>lepidus</italic> <bold>15</bold> <italic><tp:taxon-name>Euspilotus</tp:taxon-name></italic> (s. str.) <italic>ornatus</italic> <bold>16</bold> <italic><tp:taxon-name>Euspilotus (Hesperosaprinus) caesopygus</tp:taxon-name></italic> <bold>17</bold> <italic><tp:taxon-name>Euspilotus (Hesperosaprinus) strobeli</tp:taxon-name></italic> <bold>18</bold> <italic><tp:taxon-name>Euspilotus (Hesperosaprinus) pavidus</tp:taxon-name></italic>. Scale bars: 2 mm.</p></caption><graphic xmlns:xlink="http://www.w3.org/1999/xlink" xlink:href="ZooKeys-261-061-g006.jpg" position="float" orientation="portrait" xlink:type="simple"/></fig></tp:treatment-sec><ref-list><ref id="B25"><mixed-citation xmlns:xlink="http://www.w3.org/1999/xlink" xlink:type="simple"><person-group><name name-style="western"><surname>Mazur</surname><given-names>S</given-names></name></person-group> (<year>2011</year>)<source> A concise catalogue of the Histeridae (Insecta: Coleoptera).</source> Warzaw University of Life Sciences, <publisher-name>SGGW Press</publisher-name>, <lpage>332</lpage> pp.</mixed-citation></ref></ref-list></tp:taxon-treatment>
