# Supplementary material for: An illustrated key to and diagnoses of the species of Histeridae (Coleoptera) associated with decaying carcasses in Argentina
Source: Zookeys. 2013 Jan 24;(261):61–84. doi: 10.3897/zookeys.261.4226 (PMC3591770; doi:10.3897/zookeys.261.4226)
Supplement: XML Treatment for Euspilotus ( sensu stricto) ornatus [file zookeys.261.4226-treatment9.xml]

<!DOCTYPE tp:taxon-treatment
  PUBLIC "-//TaxonX//DTD Taxonomic Treatment Publishing DTD v0 20100105//EN" "tax-treatment-NSO.dtd">
<tp:taxon-treatment xmlns:tp="http://www.plazi.org/taxpub"><tp:treatment-meta><mixed-citation publication-type="journal"><person-group><name><surname>Aballay</surname><given-names>Fernando H.</given-names></name><name><surname>Arriagada</surname><given-names>Gerardo</given-names></name><name><surname>Flores</surname><given-names>Gustavo E.</given-names></name><name><surname>Néstor D. Centeno</surname><given-names/></name></person-group><article-title>An illustrated key to and diagnoses of the species of Histeridae (Coleoptera) associated with decaying carcasses in Argentina</article-title><source>Zookeys</source><day>24</day><month>1</month><year>2013</year><volume>2013</volume><issue>261</issue><fpage>61</fpage><lpage>84</lpage><pub-id pub-id-type="doi">10.3897/zookeys.261.4226</pub-id></mixed-citation></tp:treatment-meta><tp:nomenclature><tp:taxon-name>
                            <tp:taxon-name-part taxon-name-part-type="genus">Euspilotus</tp:taxon-name-part>
                            (
                            <tp:taxon-name-part taxon-name-part-type="subgenus">sensu stricto</tp:taxon-name-part>)
                            <tp:taxon-name-part taxon-name-part-type="species">ornatus</tp:taxon-name-part>
                            <object-id xmlns:xlink="http://www.w3.org/1999/xlink" xlink:type="simple">http://species-id.net/wiki/Euspilotus_ornatus</object-id>
                        </tp:taxon-name><tp:taxon-authority>(Blanchard)</tp:taxon-authority><xref ref-type="fig" rid="F6">Figure 15</xref></tp:nomenclature><tp:treatment-sec sec-type="Description"><title>Diagnosis.</title><p>Medium size (length: 2.5–3.5 mm, width: 2.3–3.2 mm). Body black, elytron with yellow or orange spot. Pronotum: disc with finer and sparse punctation, lateral areas and base with coarse and dense punctation. Pronotal hypomeron setose in dorsal view. Elytron with punctation coarse and dense on posterior half, finer and sparser on anterior half defining a shining area between intervals 3 and 4; elytral dorsal striae 1–2 and 4 complete on anterior half, third interrupted, fourth and sutural striae connected by a rounded arch; elytral spot occupying the distal half of elytron with distal margin straight and three digitiform projections anterad, the outer one between the first and second dorsal striae, the medial one between the third and fourth dorsal elytral striae, and the inner one close to the sutural elytral stria. Pygidium without grooves. Protibiae with outer margin expanded and 8–10 short, reddish denticles.</p></tp:treatment-sec><tp:treatment-sec sec-type="Distribution"><title>Distribution.</title><p>Argentina and Chile (<xref ref-type="bibr" rid="B25">Mazur 2011</xref>; <xref ref-type="bibr" rid="B2">Aballay et al. 2008</xref>, <xref ref-type="bibr" rid="B1">2012</xref>).
                        </p></tp:treatment-sec><tp:treatment-sec><!--Section generated to contain objects referenced in tp:taxon-treatment.--><fig id="F6" position="float" orientation="portrait"><label>Figures 13–18.</label><caption><p>Habitus in dorsal view. <bold>13</bold> <italic><tp:taxon-name>Euspilotus</tp:taxon-name></italic> (s. str.) <italic>richteri</italic> <bold>14</bold> <italic><tp:taxon-name>Euspilotus</tp:taxon-name></italic> (s. str.) <italic>lepidus</italic> <bold>15</bold> <italic><tp:taxon-name>Euspilotus</tp:taxon-name></italic> (s. str.) <italic>ornatus</italic> <bold>16</bold> <italic><tp:taxon-name>Euspilotus (Hesperosaprinus) caesopygus</tp:taxon-name></italic> <bold>17</bold> <italic><tp:taxon-name>Euspilotus (Hesperosaprinus) strobeli</tp:taxon-name></italic> <bold>18</bold> <italic><tp:taxon-name>Euspilotus (Hesperosaprinus) pavidus</tp:taxon-name></italic>. Scale bars: 2 mm.</p></caption><graphic xmlns:xlink="http://www.w3.org/1999/xlink" xlink:href="ZooKeys-261-061-g006.jpg" position="float" orientation="portrait" xlink:type="simple"/></fig></tp:treatment-sec><ref-list><ref id="B25"><mixed-citation xmlns:xlink="http://www.w3.org/1999/xlink" xlink:type="simple"><person-group><name name-style="western"><surname>Mazur</surname><given-names>S</given-names></name></person-group> (<year>2011</year>)<source> A concise catalogue of the Histeridae (Insecta: Coleoptera).</source> Warzaw University of Life Sciences, <publisher-name>SGGW Press</publisher-name>, <lpage>332</lpage> pp.</mixed-citation></ref><ref id="B2"><mixed-citation xmlns:xlink="http://www.w3.org/1999/xlink" xlink:type="simple"><person-group><name name-style="western"><surname>Aballay</surname><given-names>FH</given-names></name><name name-style="western"><surname>Murúa</surname><given-names>AF</given-names></name><name name-style="western"><surname>Acosta</surname><given-names>JC</given-names></name><name name-style="western"><surname>Centeno</surname><given-names>N</given-names></name></person-group> (<year>2008</year>)<article-title> Primer registro de artropodofauna cadavérica en sustratos humanos y animales en San Juan, Argentina.</article-title><source>Revista de la Sociedad Entomológica Argentina</source><volume>67</volume>: <fpage>157</fpage>-<lpage>163</lpage>.</mixed-citation></ref><ref id="B1"><mixed-citation xmlns:xlink="http://www.w3.org/1999/xlink" xlink:type="simple"><person-group><name name-style="western"><surname>Aballay</surname><given-names>FH</given-names></name></person-group> (<year>2012</year>)<source> Estudios estacionales en composición, colonización y asociación de la entomofauna cadavérica, en relación a los estadios de descomposición en zonas áridas de llanura y de altura.</source> PhD Thesis, <publisher-name>Universidad Nacional de Quilmes</publisher-name>, <publisher-loc>Buenos Aires province</publisher-loc>.</mixed-citation></ref></ref-list></tp:taxon-treatment>
