# Supplementary material for: An illustrated key to and diagnoses of the species of Histeridae (Coleoptera) associated with decaying carcasses in Argentina
Source: Zookeys. 2013 Jan 24;(261):61–84. doi: 10.3897/zookeys.261.4226 (PMC3591770; doi:10.3897/zookeys.261.4226)
Supplement: XML Treatment for Euspilotus ( Hesperosaprinus) strobeli [file zookeys.261.4226-treatment11.xml]

<!DOCTYPE tp:taxon-treatment
  PUBLIC "-//TaxonX//DTD Taxonomic Treatment Publishing DTD v0 20100105//EN" "tax-treatment-NSO.dtd">
<tp:taxon-treatment xmlns:tp="http://www.plazi.org/taxpub"><tp:treatment-meta><mixed-citation publication-type="journal"><person-group><name><surname>Aballay</surname><given-names>Fernando H.</given-names></name><name><surname>Arriagada</surname><given-names>Gerardo</given-names></name><name><surname>Flores</surname><given-names>Gustavo E.</given-names></name><name><surname>Néstor D. Centeno</surname><given-names/></name></person-group><article-title>An illustrated key to and diagnoses of the species of Histeridae (Coleoptera) associated with decaying carcasses in Argentina</article-title><source>Zookeys</source><day>24</day><month>1</month><year>2013</year><volume>2013</volume><issue>261</issue><fpage>61</fpage><lpage>84</lpage><pub-id pub-id-type="doi">10.3897/zookeys.261.4226</pub-id></mixed-citation></tp:treatment-meta><tp:nomenclature><tp:taxon-name>
                            <tp:taxon-name-part taxon-name-part-type="genus">Euspilotus</tp:taxon-name-part>
                            (
                            <tp:taxon-name-part taxon-name-part-type="subgenus">Hesperosaprinus</tp:taxon-name-part>)
                            <tp:taxon-name-part taxon-name-part-type="species">strobeli</tp:taxon-name-part>
                            <object-id xmlns:xlink="http://www.w3.org/1999/xlink" xlink:type="simple">http://species-id.net/wiki/Euspilotus_strobeli</object-id>
                        </tp:taxon-name><tp:taxon-authority>(Steinheil)</tp:taxon-authority><xref ref-type="fig" rid="F6">Figure 17</xref></tp:nomenclature><tp:treatment-sec sec-type="Description"><title>Diagnosis.</title><p>Medium to large size (length: 3.5–4.0 mm, width: 2.9–3.9 mm). Body black to metallic blue. Pronotum with a large, shiny disc with finer and sparse punctation, with coarse and dense punctation on lateral area and in a single depression on each side close to anterior angles. Pronotal hypomeron glabrous in dorsal view. Elytron with finer and sparse punctation in the intervals on proximal half; distal half with coarse and dense ocellate punctation, a small puncture within a large puncture, with <!--PageBreak-->a smooth, shining area between the fourth dorsal and sutural striae; elytral striae 1-2 almost complete, 3-4 reduced but surpassing the middle of elytron on posterior half, fourth dorsal and sutural striae connected by a rounded arch, lacking inner subhumeral stria. Pygidium with ocellate punctation and with a complete subapical groove in the middle with internal ramifications. Protibiae with outer margin expanded and 7–8 short, reddish denticles.</p></tp:treatment-sec><tp:treatment-sec sec-type="Distribution"><title>Distribution.</title><p>Argentina and South Brazil (<xref ref-type="bibr" rid="B25">Mazur 2011</xref>).
                        </p></tp:treatment-sec><tp:treatment-sec><!--Section generated to contain objects referenced in tp:taxon-treatment.--><fig id="F6" position="float" orientation="portrait"><label>Figures 13–18.</label><caption><p>Habitus in dorsal view. <bold>13</bold> <italic><tp:taxon-name>Euspilotus</tp:taxon-name></italic> (s. str.) <italic>richteri</italic> <bold>14</bold> <italic><tp:taxon-name>Euspilotus</tp:taxon-name></italic> (s. str.) <italic>lepidus</italic> <bold>15</bold> <italic><tp:taxon-name>Euspilotus</tp:taxon-name></italic> (s. str.) <italic>ornatus</italic> <bold>16</bold> <italic><tp:taxon-name>Euspilotus (Hesperosaprinus) caesopygus</tp:taxon-name></italic> <bold>17</bold> <italic><tp:taxon-name>Euspilotus (Hesperosaprinus) strobeli</tp:taxon-name></italic> <bold>18</bold> <italic><tp:taxon-name>Euspilotus (Hesperosaprinus) pavidus</tp:taxon-name></italic>. Scale bars: 2 mm.</p></caption><graphic xmlns:xlink="http://www.w3.org/1999/xlink" xlink:href="ZooKeys-261-061-g006.jpg" position="float" orientation="portrait" xlink:type="simple"/></fig></tp:treatment-sec><ref-list><ref id="B25"><mixed-citation xmlns:xlink="http://www.w3.org/1999/xlink" xlink:type="simple"><person-group><name name-style="western"><surname>Mazur</surname><given-names>S</given-names></name></person-group> (<year>2011</year>)<source> A concise catalogue of the Histeridae (Insecta: Coleoptera).</source> Warzaw University of Life Sciences, <publisher-name>SGGW Press</publisher-name>, <lpage>332</lpage> pp.</mixed-citation></ref></ref-list></tp:taxon-treatment>
