# Supplementary material for: An illustrated key to and diagnoses of the species of Histeridae (Coleoptera) associated with decaying carcasses in Argentina
Source: Zookeys. 2013 Jan 24;(261):61–84. doi: 10.3897/zookeys.261.4226 (PMC3591770; doi:10.3897/zookeys.261.4226)
Supplement: XML Treatment for Euspilotus ( Hesperosaprinus) modestus [file zookeys.261.4226-treatment13.xml]

<!DOCTYPE tp:taxon-treatment
  PUBLIC "-//TaxonX//DTD Taxonomic Treatment Publishing DTD v0 20100105//EN" "tax-treatment-NSO.dtd">
<tp:taxon-treatment xmlns:tp="http://www.plazi.org/taxpub"><tp:treatment-meta><mixed-citation publication-type="journal"><person-group><name><surname>Aballay</surname><given-names>Fernando H.</given-names></name><name><surname>Arriagada</surname><given-names>Gerardo</given-names></name><name><surname>Flores</surname><given-names>Gustavo E.</given-names></name><name><surname>Néstor D. Centeno</surname><given-names/></name></person-group><article-title>An illustrated key to and diagnoses of the species of Histeridae (Coleoptera) associated with decaying carcasses in Argentina</article-title><source>Zookeys</source><day>24</day><month>1</month><year>2013</year><volume>2013</volume><issue>261</issue><fpage>61</fpage><lpage>84</lpage><pub-id pub-id-type="doi">10.3897/zookeys.261.4226</pub-id></mixed-citation></tp:treatment-meta><tp:nomenclature><tp:taxon-name>
                            <tp:taxon-name-part taxon-name-part-type="genus">Euspilotus</tp:taxon-name-part>
                            (
                            <tp:taxon-name-part taxon-name-part-type="subgenus">Hesperosaprinus</tp:taxon-name-part>)
                            <tp:taxon-name-part taxon-name-part-type="species">modestus</tp:taxon-name-part>
                            <object-id xmlns:xlink="http://www.w3.org/1999/xlink" xlink:type="simple">http://species-id.net/wiki/Euspilotus_modestus</object-id>
                        </tp:taxon-name><tp:taxon-authority>(Erichson</tp:taxon-authority><xref ref-type="fig" rid="F3">Figures 4</xref><xref ref-type="fig" rid="F7">19</xref></tp:nomenclature><tp:treatment-sec sec-type="Description"><title>Diagnosis.</title><p>Medium to large size (length: 2.5–4.0 mm, width: 2.4–2.7 mm). Body black to reddish. Pronotum with fine and sparse punctation on disc, larger and deeper on lateral area. Pronotal hypomeron glabrous in dorsal view. Elytron with finer and sparse punctation in the intervals on proximal half; distal half with coarse and dense punctation, apically the punctures form elongate wrinkles; elytral striae 1-4 well demarcated, 1-2 surpassing the middle of elytron on posterior half, 3-4 reduced to anterior half; with inner subhumeral stria well demarcated. Pygidium with coarse and dense punctation, with two short transverse grooves or two longitudinal depressions. Protibiae with outer margin expanded and 8–9 short, reddish denticles, the basal fourth very small.</p></tp:treatment-sec><tp:treatment-sec sec-type="Distribution"><title>Distribution.</title><p>Argentina, Brazil, French Guiana, Paraguay, Uruguay and Venezuela (<xref ref-type="bibr" rid="B25">Mazur 2011</xref>; <xref ref-type="bibr" rid="B2">Aballay et al. 2008</xref>, <xref ref-type="bibr" rid="B1">2012</xref>).
                        </p><fig id="F7" position="float" orientation="portrait"><label>Figures 19–22.</label><caption><p>Habitus in dorsal view. <bold>19</bold> <italic><tp:taxon-name>Euspilotus (Hesperosaprinus) modestus</tp:taxon-name></italic> <bold>20</bold> <italic><tp:taxon-name>Euspilotus (Hesperosaprinus) parenthesis</tp:taxon-name></italic> <bold>21</bold> <italic><tp:taxon-name>Euspilotus (Hesperosaprinus) connectens</tp:taxon-name></italic> <bold>22</bold> <italic><tp:taxon-name>Euspilotus (Hesperosaprinus) azureus</tp:taxon-name></italic>. Scale bars: 2 mm.</p></caption><graphic xmlns:xlink="http://www.w3.org/1999/xlink" xlink:href="ZooKeys-261-061-g007.jpg" position="float" orientation="portrait" xlink:type="simple"/></fig><!--PageBreak--></tp:treatment-sec><tp:treatment-sec><!--Section generated to contain objects referenced in tp:taxon-treatment.--><fig id="F3" position="float" orientation="portrait"><label>Figures 3–4.</label><caption><p>Prosternum in ventral view. <bold>3</bold> <italic><tp:taxon-name>Carcinops (Carcinops) troglodytes</tp:taxon-name></italic> <bold>4</bold> <italic><tp:taxon-name>Euspilotus (Hesperosaprinus) modestus</tp:taxon-name></italic>.</p></caption><graphic xmlns:xlink="http://www.w3.org/1999/xlink" xlink:href="ZooKeys-261-061-g003.jpg" position="float" orientation="portrait" xlink:type="simple"/></fig></tp:treatment-sec><ref-list><ref id="B25"><mixed-citation xmlns:xlink="http://www.w3.org/1999/xlink" xlink:type="simple"><person-group><name name-style="western"><surname>Mazur</surname><given-names>S</given-names></name></person-group> (<year>2011</year>)<source> A concise catalogue of the Histeridae (Insecta: Coleoptera).</source> Warzaw University of Life Sciences, <publisher-name>SGGW Press</publisher-name>, <lpage>332</lpage> pp.</mixed-citation></ref><ref id="B2"><mixed-citation xmlns:xlink="http://www.w3.org/1999/xlink" xlink:type="simple"><person-group><name name-style="western"><surname>Aballay</surname><given-names>FH</given-names></name><name name-style="western"><surname>Murúa</surname><given-names>AF</given-names></name><name name-style="western"><surname>Acosta</surname><given-names>JC</given-names></name><name name-style="western"><surname>Centeno</surname><given-names>N</given-names></name></person-group> (<year>2008</year>)<article-title> Primer registro de artropodofauna cadavérica en sustratos humanos y animales en San Juan, Argentina.</article-title><source>Revista de la Sociedad Entomológica Argentina</source><volume>67</volume>: <fpage>157</fpage>-<lpage>163</lpage>.</mixed-citation></ref><ref id="B1"><mixed-citation xmlns:xlink="http://www.w3.org/1999/xlink" xlink:type="simple"><person-group><name name-style="western"><surname>Aballay</surname><given-names>FH</given-names></name></person-group> (<year>2012</year>)<source> Estudios estacionales en composición, colonización y asociación de la entomofauna cadavérica, en relación a los estadios de descomposición en zonas áridas de llanura y de altura.</source> PhD Thesis, <publisher-name>Universidad Nacional de Quilmes</publisher-name>, <publisher-loc>Buenos Aires province</publisher-loc>.</mixed-citation></ref></ref-list></tp:taxon-treatment>
