# Supplementary material for: An illustrated key to and diagnoses of the species of Histeridae (Coleoptera) associated with decaying carcasses in Argentina
Source: Zookeys. 2013 Jan 24;(261):61–84. doi: 10.3897/zookeys.261.4226 (PMC3591770; doi:10.3897/zookeys.261.4226)
Supplement: XML Treatment for Euspilotus ( Hesperosaprinus) parenthesis [file zookeys.261.4226-treatment14.xml]

<!DOCTYPE tp:taxon-treatment
  PUBLIC "-//TaxonX//DTD Taxonomic Treatment Publishing DTD v0 20100105//EN" "tax-treatment-NSO.dtd">
<tp:taxon-treatment xmlns:tp="http://www.plazi.org/taxpub"><tp:treatment-meta><mixed-citation publication-type="journal"><person-group><name><surname>Aballay</surname><given-names>Fernando H.</given-names></name><name><surname>Arriagada</surname><given-names>Gerardo</given-names></name><name><surname>Flores</surname><given-names>Gustavo E.</given-names></name><name><surname>Néstor D. Centeno</surname><given-names/></name></person-group><article-title>An illustrated key to and diagnoses of the species of Histeridae (Coleoptera) associated with decaying carcasses in Argentina</article-title><source>Zookeys</source><day>24</day><month>1</month><year>2013</year><volume>2013</volume><issue>261</issue><fpage>61</fpage><lpage>84</lpage><pub-id pub-id-type="doi">10.3897/zookeys.261.4226</pub-id></mixed-citation></tp:treatment-meta><tp:nomenclature><tp:taxon-name>
                            <tp:taxon-name-part taxon-name-part-type="genus">Euspilotus</tp:taxon-name-part>
                            (
                            <tp:taxon-name-part taxon-name-part-type="subgenus">Hesperosaprinus</tp:taxon-name-part>)
                            <tp:taxon-name-part taxon-name-part-type="species">parenthesis</tp:taxon-name-part>
                            <object-id xmlns:xlink="http://www.w3.org/1999/xlink" xlink:type="simple">http://species-id.net/wiki/Euspilotus_parenthesis</object-id>
                        </tp:taxon-name><tp:taxon-authority>(Schmidt)</tp:taxon-authority><xref ref-type="fig" rid="F7">Figure 20</xref></tp:nomenclature><tp:treatment-sec sec-type="Description"><title>Diagnosis.</title><p>Smallto medium size (length: 1.7–2.2 mm, width: 1.3–1.8 mm). Body black reddish. Pronotum with fine and sparse punctation over the whole surface area, larger on lateral area. Pronotal hypomeron glabrous in dorsal view. Elytron with coarse and dense punctation on distal half, with finer and sparse punctation in the intervals <!--PageBreak-->on proximal half; elytral striae 1-2 almost complete, 3-4 reduced but surpassing the middle of elytron on posterior half; lacking inner subhumeral stria. Pygidium with coarse and dense punctation with or without a short subapical groove, if present it is parenthesis-shaped and concave anterad, not reaching lateral margin of pygidium. Protibiae with outer margin expanded and 7–8 short, reddish denticles.</p></tp:treatment-sec><tp:treatment-sec sec-type="Distribution"><title>Distribution.</title><p>Brazil (<xref ref-type="bibr" rid="B25">Mazur 2011</xref>) and Argentina (<xref ref-type="bibr" rid="B2">Aballay et al. 2008</xref>, <xref ref-type="bibr" rid="B1">2012</xref>).
                        </p></tp:treatment-sec><tp:treatment-sec><!--Section generated to contain objects referenced in tp:taxon-treatment.--><fig id="F7" position="float" orientation="portrait"><label>Figures 19–22.</label><caption><p>Habitus in dorsal view. <bold>19</bold> <italic><tp:taxon-name>Euspilotus (Hesperosaprinus) modestus</tp:taxon-name></italic> <bold>20</bold> <italic><tp:taxon-name>Euspilotus (Hesperosaprinus) parenthesis</tp:taxon-name></italic> <bold>21</bold> <italic><tp:taxon-name>Euspilotus (Hesperosaprinus) connectens</tp:taxon-name></italic> <bold>22</bold> <italic><tp:taxon-name>Euspilotus (Hesperosaprinus) azureus</tp:taxon-name></italic>. Scale bars: 2 mm.</p></caption><graphic xmlns:xlink="http://www.w3.org/1999/xlink" xlink:href="ZooKeys-261-061-g007.jpg" position="float" orientation="portrait" xlink:type="simple"/></fig></tp:treatment-sec><ref-list><ref id="B25"><mixed-citation xmlns:xlink="http://www.w3.org/1999/xlink" xlink:type="simple"><person-group><name name-style="western"><surname>Mazur</surname><given-names>S</given-names></name></person-group> (<year>2011</year>)<source> A concise catalogue of the Histeridae (Insecta: Coleoptera).</source> Warzaw University of Life Sciences, <publisher-name>SGGW Press</publisher-name>, <lpage>332</lpage> pp.</mixed-citation></ref><ref id="B2"><mixed-citation xmlns:xlink="http://www.w3.org/1999/xlink" xlink:type="simple"><person-group><name name-style="western"><surname>Aballay</surname><given-names>FH</given-names></name><name name-style="western"><surname>Murúa</surname><given-names>AF</given-names></name><name name-style="western"><surname>Acosta</surname><given-names>JC</given-names></name><name name-style="western"><surname>Centeno</surname><given-names>N</given-names></name></person-group> (<year>2008</year>)<article-title> Primer registro de artropodofauna cadavérica en sustratos humanos y animales en San Juan, Argentina.</article-title><source>Revista de la Sociedad Entomológica Argentina</source><volume>67</volume>: <fpage>157</fpage>-<lpage>163</lpage>.</mixed-citation></ref><ref id="B1"><mixed-citation xmlns:xlink="http://www.w3.org/1999/xlink" xlink:type="simple"><person-group><name name-style="western"><surname>Aballay</surname><given-names>FH</given-names></name></person-group> (<year>2012</year>)<source> Estudios estacionales en composición, colonización y asociación de la entomofauna cadavérica, en relación a los estadios de descomposición en zonas áridas de llanura y de altura.</source> PhD Thesis, <publisher-name>Universidad Nacional de Quilmes</publisher-name>, <publisher-loc>Buenos Aires province</publisher-loc>.</mixed-citation></ref></ref-list></tp:taxon-treatment>
