# Supplementary material for: An illustrated key to and diagnoses of the species of Histeridae (Coleoptera) associated with decaying carcasses in Argentina
Source: Zookeys. 2013 Jan 24;(261):61–84. doi: 10.3897/zookeys.261.4226 (PMC3591770; doi:10.3897/zookeys.261.4226)
Supplement: XML Treatment for Euspilotus ( Hesperosaprinus) azureus [file zookeys.261.4226-treatment16.xml]

<!DOCTYPE tp:taxon-treatment
  PUBLIC "-//TaxonX//DTD Taxonomic Treatment Publishing DTD v0 20100105//EN" "tax-treatment-NSO.dtd">
<tp:taxon-treatment xmlns:tp="http://www.plazi.org/taxpub"><tp:treatment-meta><mixed-citation publication-type="journal"><person-group><name><surname>Aballay</surname><given-names>Fernando H.</given-names></name><name><surname>Arriagada</surname><given-names>Gerardo</given-names></name><name><surname>Flores</surname><given-names>Gustavo E.</given-names></name><name><surname>Néstor D. Centeno</surname><given-names/></name></person-group><article-title>An illustrated key to and diagnoses of the species of Histeridae (Coleoptera) associated with decaying carcasses in Argentina</article-title><source>Zookeys</source><day>24</day><month>1</month><year>2013</year><volume>2013</volume><issue>261</issue><fpage>61</fpage><lpage>84</lpage><pub-id pub-id-type="doi">10.3897/zookeys.261.4226</pub-id></mixed-citation></tp:treatment-meta><tp:nomenclature><tp:taxon-name>
                            <tp:taxon-name-part taxon-name-part-type="genus">Euspilotus</tp:taxon-name-part>
                            (
                            <tp:taxon-name-part taxon-name-part-type="subgenus">Hesperosaprinus</tp:taxon-name-part>)
                            <tp:taxon-name-part taxon-name-part-type="species">azureus</tp:taxon-name-part>
                            <object-id xmlns:xlink="http://www.w3.org/1999/xlink" xlink:type="simple">http://species-id.net/wiki/Euspilotus_azureus</object-id>
                        </tp:taxon-name><tp:taxon-authority>(Sahlberg)</tp:taxon-authority><xref ref-type="fig" rid="F7">Figure 22</xref></tp:nomenclature><tp:treatment-sec sec-type="Description"><title>Diagnosis.</title><p>Medium to large size (length: 2.9–5.5 mm, width: 2.5–4.7 mm). Body black or metallic blue. Pronotum with a large, shiny disc with finer and dense punctation visible only at 60× magnification, larger on lateral areas and in a single depression on each side close to anterior angles; with marginal stria very close to lateral margin. Pronotal hypomeron glabrous in dorsal view. Elytron with finer and sparse punctation in the intervals on proximal half; distal half with coarse and dense punctation between the second interval and sutural stria; elytral dorsal striae 1–2 almost complete, third absent or reduced to a short row of punctures on basal area, fourth complete on anterior half, fourth and sutural striae connected by a rounded arch. Pygidium with punctures and with a transverse subapical groove reaching lateral margins. Protibiae with outer margin expanded and 7–13 short, reddish denticles, the most basal ones very small.</p><!--PageBreak--><!--PageBreak--></tp:treatment-sec><tp:treatment-sec sec-type="Distribution"><title>Distribution.</title><p>Argentina, Brazil and Venezuela (<xref ref-type="bibr" rid="B25">Mazur 2011</xref>).
                        </p><fig id="F8" position="float" orientation="portrait"><label>Figure 23.</label><caption><p>Geographical distribution of sixteen species of Histeridae in Argentina. Provinces: <bold>1</bold> Jujuy: <italic><tp:taxon-name>Euspilotus (Hesperosaprinus) caesopygus</tp:taxon-name></italic>, <italic><tp:taxon-name>Euspilotus</tp:taxon-name></italic> (s. str.) <italic>lacordairei</italic>, <italic><tp:taxon-name>Euspilotus</tp:taxon-name></italic> (s. str.) <italic>lepidus</italic> <bold>2</bold> Salta: <italic><tp:taxon-name>Euspilotus (Hesperosaprinus) caesopygus</tp:taxon-name></italic>, <italic><tp:taxon-name>Euspilotus (Hesperosaprinus) strobeli</tp:taxon-name></italic> <bold>3</bold> Chaco: <italic><tp:taxon-name>Euspilotus</tp:taxon-name></italic> (s. str.) <italic>lacordairei</italic> <bold>4</bold> Catamarca: <italic><tp:taxon-name>Euspilotus (Hesperosaprinus) caesopygus</tp:taxon-name></italic>, <italic><tp:taxon-name>Euspilotus (Hesperosaprinus) pavidus</tp:taxon-name></italic>, <italic><tp:taxon-name>Euspilotus</tp:taxon-name></italic> (s. str.) <italic>lacordairei</italic>, <italic><tp:taxon-name>Euspilotus</tp:taxon-name></italic> (s. str.) <italic>richteri</italic> <bold>5</bold> La Rioja: <italic><tp:taxon-name>Euspilotus (Hesperosaprinus) caesopygus</tp:taxon-name></italic>, <italic><tp:taxon-name>Euspilotus</tp:taxon-name></italic> (s. str.) <italic>lacordairei</italic>, <italic><tp:taxon-name>Euspilotus</tp:taxon-name></italic> (s. str.) <italic>lepidus</italic>, <italic><tp:taxon-name>Euspilotus</tp:taxon-name></italic> (s. str.) <italic>richteri</italic> <bold>6</bold> San Juan<bold>:</bold> <italic><tp:taxon-name>Euspilotus (Hesperosaprinus) modestus</tp:taxon-name></italic>, <italic><tp:taxon-name>Euspilotus (Hesperosaprinus) parenthesis</tp:taxon-name></italic>, <italic><tp:taxon-name>Euspilotus (Hesperosaprinus) pavidus</tp:taxon-name></italic>, <italic><tp:taxon-name>Euspilotus</tp:taxon-name></italic> (s. str.) <italic>lacordairei</italic>, <italic><tp:taxon-name>Euspilotus</tp:taxon-name></italic>. (s. str.) <italic>ornatus</italic>, <italic><tp:taxon-name>Xerosaprinus (Xerosaprinus) diptychus</tp:taxon-name></italic> <bold>7</bold> Córdoba: <italic><tp:taxon-name>Euspilotus (Hesperosaprinus) pavidus</tp:taxon-name></italic> <bold>8</bold> Entre Ríos: <italic><tp:taxon-name>Euspilotus (Hesperosaprinus) pavidus</tp:taxon-name></italic> <bold>9</bold> San Luis: <italic><tp:taxon-name>Euspilotus (Hesperosaprinus) caesopygus</tp:taxon-name></italic>, <italic><tp:taxon-name>Euspilotus (Hesperosaprinus) pavidus</tp:taxon-name></italic>, <italic><tp:taxon-name>Euspilotus</tp:taxon-name></italic> (s. str.) <italic>lacordairei</italic>, <italic><tp:taxon-name>Euspilotus</tp:taxon-name></italic> (s. str.) <italic>ornatus</italic> <bold>10</bold> Mendoza: <italic><tp:taxon-name>Carcinops</tp:taxon-name></italic> (s. str.) <italic>troglodytes</italic>, <italic><tp:taxon-name>Euspilotus (Hesperosaprinus) azureus</tp:taxon-name></italic>, <italic><tp:taxon-name>Euspilotus</tp:taxon-name></italic> (Hesperosaprinus) <italic>caesopygus</italic>, <italic><tp:taxon-name>Euspilotus (Hesperosaprinus) connectens</tp:taxon-name></italic>, <italic><tp:taxon-name>Euspilotus (Hesperosaprinus) modestus</tp:taxon-name></italic>, <italic><tp:taxon-name>Euspilotus (Hesperosaprinus) parenthesis</tp:taxon-name></italic>, <italic><tp:taxon-name>Euspilotus (Hesperosaprinus) pavidus</tp:taxon-name></italic>, <italic><tp:taxon-name>Euspilotus (Hesperosaprinus) strobeli</tp:taxon-name></italic>, <italic><tp:taxon-name>Euspilotus</tp:taxon-name></italic> (s. str.) <italic>lacordairei</italic>, <italic><tp:taxon-name>Euspilotus</tp:taxon-name></italic>(s. str.) <italic>lepidus</italic>, <italic><tp:taxon-name>Euspilotus</tp:taxon-name></italic> (s. str.) <italic>ornatus</italic>, <italic><tp:taxon-name>Euspilotus</tp:taxon-name></italic> (s. str.) <italic>patagonicus</italic>, <italic><tp:taxon-name>Euspilotus</tp:taxon-name></italic> (s. str.) <italic>richteri</italic>, <italic><tp:taxon-name>Hololepta (Leionota) reichii</tp:taxon-name></italic>, <italic><tp:taxon-name>Phelister rufinotus</tp:taxon-name></italic>, <italic><tp:taxon-name>Xerosaprinus diptychus</tp:taxon-name></italic> <bold>11</bold> Buenos Aires: <italic><tp:taxon-name>Euspilotus</tp:taxon-name></italic> (s. str.) <italic>patagonicus</italic> <bold>12</bold> Neuquén: <italic><tp:taxon-name>Euspilotus</tp:taxon-name></italic> (s. str.) <italic>patagonicus</italic> <bold>13</bold> Chubut: <italic><tp:taxon-name>Carcinops</tp:taxon-name></italic> (s. str.) <italic>troglodytes</italic>, <italic><tp:taxon-name>Euspilotus (Hesperosaprinus) modestus</tp:taxon-name></italic>, <italic><tp:taxon-name>Euspilotus</tp:taxon-name></italic> (s. str.) <italic>lacordairei</italic>, <italic><tp:taxon-name>Euspilotus</tp:taxon-name></italic> (s. str.) <italic>ornatus</italic>, <italic><tp:taxon-name>Euspilotus</tp:taxon-name></italic> (s. str.) <italic>patagonicus</italic>, <italic><tp:taxon-name>Euspilotus</tp:taxon-name></italic>(s. str.) <italic>richteri</italic>.</p></caption><graphic xmlns:xlink="http://www.w3.org/1999/xlink" xlink:href="ZooKeys-261-061-g008.jpg" position="float" orientation="portrait" xlink:type="simple"/></fig></tp:treatment-sec><tp:treatment-sec><!--Section generated to contain objects referenced in tp:taxon-treatment.--><fig id="F7" position="float" orientation="portrait"><label>Figures 19–22.</label><caption><p>Habitus in dorsal view. <bold>19</bold> <italic><tp:taxon-name>Euspilotus (Hesperosaprinus) modestus</tp:taxon-name></italic> <bold>20</bold> <italic><tp:taxon-name>Euspilotus (Hesperosaprinus) parenthesis</tp:taxon-name></italic> <bold>21</bold> <italic><tp:taxon-name>Euspilotus (Hesperosaprinus) connectens</tp:taxon-name></italic> <bold>22</bold> <italic><tp:taxon-name>Euspilotus (Hesperosaprinus) azureus</tp:taxon-name></italic>. Scale bars: 2 mm.</p></caption><graphic xmlns:xlink="http://www.w3.org/1999/xlink" xlink:href="ZooKeys-261-061-g007.jpg" position="float" orientation="portrait" xlink:type="simple"/></fig></tp:treatment-sec><ref-list><ref id="B25"><mixed-citation xmlns:xlink="http://www.w3.org/1999/xlink" xlink:type="simple"><person-group><name name-style="western"><surname>Mazur</surname><given-names>S</given-names></name></person-group> (<year>2011</year>)<source> A concise catalogue of the Histeridae (Insecta: Coleoptera).</source> Warzaw University of Life Sciences, <publisher-name>SGGW Press</publisher-name>, <lpage>332</lpage> pp.</mixed-citation></ref></ref-list></tp:taxon-treatment>
